# Supplementary material for: Inhibition of Soluble Epoxide Hydrolase Activity by Components of Glycyrrhiza uralensis
Source: Int J Mol Sci. 2023 Mar 30;24(7):6485. doi: 10.3390/ijms24076485 (PMC10095357; doi:10.3390/ijms24076485)
Supplement: Supplementary file 1 [file ijms-24-06485-s001.zip]

Archive with 1 entries (1 files):
- ijms-2281726-supplementary.pdf
